# Supplementary material for: Evaluation of Strategies for Reducing Vancomycin-Piperacillin/Tazobactam Incompatibility
Source: Pharmaceutics. 2023 Aug 1;15(8):2069. doi: 10.3390/pharmaceutics15082069 (PMC10459903; doi:10.3390/pharmaceutics15082069)
Supplement: Supplementary file 1 [file pharmaceutics-15-02069-s001.zip]

Archive with 1 entries (1 files):
- pharmaceutics-2509331-supplementary.pdf
